# Supplementary material for: High-Pressure Metal-Free Catalyzed One-Pot Two-Component Synthetic Approach for New 5-Arylazopyrazolo[3,4-b]Pyridine Derivatives
Source: Molecules. 2022 Sep 27;27(19):6369. doi: 10.3390/molecules27196369 (PMC9572034; doi:10.3390/molecules27196369)
Supplement: Supplementary file 1 [file molecules-27-06369-s001.zip]

Archive with 1 entries (1 files):
- molecules-1923812-supplementary.pdf
